# Supplementary material for: Tumor suppressor RARRES1- A novel regulator of fatty acid metabolism in epithelial cells
Source: PLoS One. 2018 Dec 17;13(12):e0208756. doi: 10.1371/journal.pone.0208756 (PMC6296515; doi:10.1371/journal.pone.0208756)
Supplement: S1 File — Genes important in fatty acid metabolism pathway were further assessed for co-expression with RARRES1 with respect to cancer subtypes (e.g. ER+ vs ER-) via correlation coefficients. Within the cancers selected, individual datasets were chosen given their large sample sizes and subtype analyses. Thus, the The Cancer Genome Atlas (TCGA) Breast Cancer, TCGA Colorectal Cancer, and Grasso Prostate datasets were selected. The Grasso Prostate dataset was also uniquely selected for its metastatic vs. primary analysis [23]. For the TCGA Breast Cancer dataset, subtype analysis was stratified into ER+ vs. ER- status; PR+ vs. PR- status and Triple Negative (PR-, HER2- & ER-) vs. non-Triple Negative [24]. Metastatic vs. primary site analysis was performed in the Grasso Prostate dataset. All colorectal cancer types (rectal mucinous adenocarcinoma, colonadenocarcinoma, rectal adenocarcinoma, colon mucinous adenocarcinoma and cecum adenocarcinoma) identified in the TCGA dataset were also analyzed in comparison to their respective normal samples. Selected genes included the following: PPARG, PPARA, PPARGC1A, SREBF1, FASN, SCD1 and CPT1A. Gene rank, p-value, t-test, q-test and fold change are included in the analysis. (XLSX) [file pone.0208756.s012.xlsx]

## Sheet: GENEEXPRESSIONDATASupplementary
Grasso Prostate
Expression in Prostate Cancer - Metastasis
Gene Rank	Gene Name	Gene Symbol	Reporter ID	t-Test	P-value	Q-value	Fold Change
901	retinoic acid receptor responder (tazarotene induced) 1	RARRES1	A_23_P18078	-7.90727	6.98e-11	2.22e-09	-7.82393
3537	peroxisome proliferator-activated receptor alpha	PPARA	A_24_P570049	-4.79532	1.06e-05	8.27e-05	-1.51305
5436	peroxisome proliferator-activated receptor gamma, coactivator 1 alpha	PPARGC1A	A_23_P18447	-3.21267	0.00124419	0.00607502	-2.41287
919	stearoyl-CoA desaturase (delta-9-desaturase)	SCD	A_23_P63618	7.51776	1.03e-09	3.37e-08	4.04202
4067	fatty acid synthase	FASN	A_23_P44132	4.19354	6.67e-05	0.000422	2.48702
6659	sterol regulatory element binding transcription factor 1	SREBF1	A_24_P390784	2.50231	0.00776392	0.0283759	1.31982
17412	Carnitine Palmitoyltransferase 1A	CPT1A	A_23_P104563	5.01293	0.999996	1.15278	1.83042
TCGA Breast								TCGA Breast								TCGA Breast
Expression in Invasive Ductal Breast Carcinoma - ERBB2/ER/PR Negative								Expression in Invasive Ductal Breast Carcinoma - Estrogen Receptor Positive								Expression in Invasive Ductal Breast Carcinoma - Progesterone Receptor Positive
Gene Rank	Gene Name	Gene Symbol	Reporter ID	t-Test	P-value	Q-value	Fold Change	Gene Rank	Gene Name	Gene Symbol	Reporter ID	t-Test	P-value	Q-value	Fold Change	Gene Rank	Gene Name	Gene Symbol	Reporter ID	t-Test	P-value	Q-value	Fold Change
612	sterol regulatory element binding transcription factor 1	SREBF1	A_24_P390785	-9.34019	1.14e-14	7.1e-13	-2.17735	21	retinoic acid receptor responder (tazarotene induced) 1	RARRES1	A_24_P388457	-13.5452	4.64e-29	1.1e-25	-4.89276	30	retinoic acid receptor responder (tazarotene induced) 1	RARRES1	A_24_P388457	-9.95741	5.91e-20	9.13e-17	-3.44774
617	fatty acid synthase	FASN	NM_004104_3_8258	-9.09231	1.2e-14	7.41e-13	-2.22889	75	peroxisome proliferator-activated receptor alpha	PPARA	A_23_P40725	-12.0494	4.82e-24	2.81e-21	-2.31811	151	peroxisome proliferator-activated receptor alpha	PPARA	A_23_P40724	-8.68079	3.98e-16	1.2e-13	-1.9087
2140	stearoyl-CoA desaturase (delta-9-desaturase)	SCD	NM_005063_2_4963	-5.81759	1.07e-07	1.88e-06	-2.23666	2136	peroxisome proliferator-activated receptor gamma, coactivator 1 alpha	PPARGC1A	A_23_P18447	-6.12908	6.47e-09	1.22e-07	-2.88181	1313	peroxisome proliferator-activated receptor gamma, coactivator 1 alpha	PPARGC1A	A_23_P18447	-6.00165	4.65e-09	1.48e-07	-2.36453
17932	carnitine palmitoyltransferase 1A (liver)	CPT1A	A_24_P347065	-3.40977	0.999439	1.43999	-1.24017	1152	sterol regulatory element binding transcription factor 1	SREBF1	A_23_P129786	7.91556	3e-13	9.97e-12	1.94241	358	sterol regulatory element binding transcription factor 1	SREBF1	A_23_P129786	8.28144	4.15e-15	4.37e-13	1.84843
97	retinoic acid receptor responder (tazarotene induced) 1	RARRES1	A_24_P388457	12.532	3.1e-20	1.36e-17	5.47741	2160	fatty acid synthase	FASN	NM_004104_3_8258	5.9615	7.58e-09	1.31e-07	1.7524	2407	fatty acid synthase	FASN	NM_004104_3_8258	4.56776	3.73e-06	5.76e-05	1.49444
123	peroxisome proliferator-activated receptor alpha	PPARA	A_24_P570049*	12.1743	3.59e-19	1.25e-16	2.52796	3060	stearoyl-CoA desaturase (delta-9-desaturase)	SCD	A_32_P231415	4.8716	1.44e-06	1.73e-05	1.69507	3307	stearoyl-CoA desaturase (delta-9-desaturase)	SCD	A_24_P366035	3.80394	9.02e-05	0.00100352	1.53248
2875	peroxisome proliferator-activated receptor gamma, coactivator 1 alpha	PPARGC1A	A_23_P18447	4.90207	4.66e-06	6.45e-05	3.0583	17629	Carnitine Palmitoyltransferase 1A	CPT1A	A_24_p347065	3.31312	0.999	1.46538	1.18	14719	carnitine palmitoyltransferase 1A (liver)	CPT1A	A_24_P347065	0.778859	0.781627	1.47108	1.03717
TCGA Colorectal								TCGA Colorectal								TCGA Colorectal								TCGA Colorectal								TCGA Colorectal
Expression in Rectal Adenocarcinoma vs. Normal								Expression in Colon Adenocarcinoma vs. Normal								Expression in Rectal Mucinous Adenocarcinoma vs. Normal								Expression in Cecum Adenocarcinoma vs. Normal								Expression in Colon Mucinous Adenocarcinoma vs. Normal
Gene Rank	Gene Name	Gene Symbol	Reporter ID	t-Test	P-value	Q-value	Fold Change	Gene Rank	Gene Name	Gene Symbol	Reporter ID	t-Test	P-value	Q-value	Fold Change	Gene Rank	Gene Name	Gene Symbol	Reporter ID	t-Test	P-value	Q-value	Fold Change	Gene Rank	Gene Name	Gene Symbol	Reporter ID	t-Test	P-value	Q-value	Fold Change	Gene Rank	Gene Name	Gene Symbol	Reporter ID	t-Test	P-value	Q-value	Fold Change
126	peroxisome proliferator-activated receptor gamma, coactivator 1 alpha	PPARGC1A	A_23_P18443	-15.5297	4.8e-26	2.41e-23	-6.2956	37	peroxisome proliferator-activated receptor gamma, coactivator 1 alpha	PPARGC1A	A_23_P18443	-17.8355	4.97e-33	1e-29	-5.25166	370	peroxisome proliferator-activated receptor gamma, coactivator 1 alpha	PPARGC1A	A_24_P303045	-9.17015	1.23e-07	2.3e-05	-2.68183	699	peroxisome proliferator-activated receptor gamma, coactivator 1 alpha	PPARGC1A	A_24_P303045	-9.84212	7.62e-13	5.98e-11	-2.56361	348	carnitine palmitoyltransferase 1A (liver)	CPT1A	A_23_P104563	-10.145	6.36969e-13	1.04862e-10	-2.45476
1831	carnitine palmitoyltransferase 1A (liver)	CPT1A	A_23_P104564	-9.88709	2.39184e-13	6.26268e-12	-2.20306	1759	peroxisome proliferator-activated receptor alpha	PPARA	A_24_P570049*	-9.62438	1.34e-13	3.78e-12	-1.85385	2974	carnitine palmitoyltransferase 1A (liver)	CPT1A	A_23_P104564	-5.19272	0.000806246	0.0133183	-2.56311	1446	peroxisome proliferator-activated receptor alpha	PPARA	A_24_P570049*	-7.96142	2.49e-10	8.53e-09	-1.71739	941	peroxisome proliferator-activated receptor gamma, coactivator 1 alpha	PPARGC1A	A_24_P303045	-8.26785	2.76e-10	1.52e-08	-2.56563
2389	peroxisome proliferator-activated receptor alpha	PPARA	A_24_P570049*	-8.46653	7.44e-12	1.46e-10	-1.75385	2208	retinoic acid receptor responder (tazarotene induced) 1	RARRES1	A_23_P18078	-7.73166	3.02e-12	6.57e-11	-2.43695	3634	peroxisome proliferator-activated receptor alpha	PPARA	A_24_P570049*	-4.53547	0.00181648	0.0234959	-2.00878	1993	carnitine palmitoyltransferase 1A (liver)	CPT1A	A_24_P347065	-7.13827	3.62124e-09	8.7498e-08	-1.6408	1956	peroxisome proliferator-activated receptor alpha	PPARA	A_24_P570049*	-6.79556	5.98e-08	1.49e-06	-1.92058
3484	retinoic acid receptor responder (tazarotene induced) 1	RARRES1	A_23_P18078	-6.6302	1.84e-09	2.36e-08	-2.43112	1793	carnitine palmitoyltransferase 1A (liver)	CPT1A	A_23_P104564	-10.7832	1.65003e-13	4.55317e-12	-2.23359	5006	retinoic acid receptor responder (tazarotene induced) 1	RARRES1	A_23_P18078	-3.52882	0.00659472	0.0575848	-2.35263	7430	retinoic acid receptor responder (tazarotene induced) 1	RARRES1	A_23_P18078	-2.83506	0.00426949	0.0228084	-1.86885	8426	retinoic acid receptor responder (tazarotene induced) 1	RARRES1	A_23_P18078	-1.9926	0.0294951	0.13503	-1.63368
152	stearoyl-CoA desaturase (delta-9-desaturase)	SCD	A_23_P63618	14.2382	1.08e-23	4.4e-21	3.72603	126	stearoyl-CoA desaturase (delta-9-desaturase)	SCD	A_23_P63618	16.7364	3.39e-27	1.82e-24	3.64882	73	stearoyl-CoA desaturase (delta-9-desaturase)	SCD	A_23_P63618	13.651	2.77e-09	2.74e-06	3.13399	426	stearoyl-CoA desaturase (delta-9-desaturase)	SCD	A_23_P63618	10.9362	7.74e-13	1.02e-10	3.78937	338	stearoyl-CoA desaturase (delta-9-desaturase)	SCD	A_23_P63618	10.5842	2.23e-11	3.53e-09	3.85298
6277	peroxisome proliferator-activated receptor alpha	PPARA	A_23_P211643	3.38832	0.000656	0.0040545	1.31104	2865	fatty acid synthase	FASN	NM_004104_3_8258	7.7307	2.96e-09	4.68e-08	1.78555	2958	fatty acid synthase	FASN	NM_004104_3_8258	3.69889	0.00222726	0.036683	1.57793	1213	fatty acid synthase	FASN	NM_004104_3_8258	7.50088	1.07e-09	4.51e-08	2.03303	2430	fatty acid synthase	FASN	NM_004104_3_8258	5.08413	4.53e-06	8.81e-05	1.60379
9904	sterol regulatory element binding transcription factor 1	SREBF1	A_24_P390785	1.3243	0.0951624	0.329031	1.13245	8269	sterol regulatory element binding transcription factor 1	SREBF1	A_24_P390785	2.25991	0.0145975	0.0649966	1.19751	10105	sterol regulatory element binding transcription factor 1	SREBF1	A_24_P390785	0.91749	0.196022	0.684169	1.19408	7853	sterol regulatory element binding transcription factor 1	SREBF1	A_24_P390785	2.066	0.0224101	0.110116	1.2367	4683	sterol regulatory element binding transcription factor 1	SREBF1	A_24_P390785	3.44448	0.000727	0.00670385	1.46016
